# Supplementary material for: Chromosome-level genome assembly of Utricularia aurea Lour., a canivorious higher plant with minute genome
Source: Sci Data. 2026 Apr 20;13:910. doi: 10.1038/s41597-026-07285-1 (PMC13280156; doi:10.1038/s41597-026-07285-1)
Supplement: Supplementary file 1 — Supplementary Table S1-S5 [file 41597_2026_7285_MOESM1_ESM.xlsx]

## Sheet: Table S1
Table S1 The information of software and parameters used in this study.
Software	Version	Parameters	Website
Fastp	v.0.20.0	-n 0 -f 5 -F 5 -t 5 -T 5	https://github.com/OpenGene/fastp
Kmerfreq	v2	default	https://github.com/fanagislab/GCE
GenomeScope2	2	-k 21 -p 2	https://github.com/tbenavi1/genomescope2.0
Guppy	Version 3.2.2+9fe0a78	–c dna_r9.4.1_450bps_fast.cfg	https://github.com/nanoporetech/taiyaki
NextDenovo	v2.3.1	correction：reads_cutoff:1k, seed_cutoff:35k；assemble：default	https://github.com/Nextomics/NextDenovo.git
Nextpolish	v1.3.0	default	https://github.com/Nextomics/NextPolish.git
Fastp	v.0.12.6	-n 0 -f 5 -F 5 -t 5 -T 5	https://github.com/OpenGene/fastp
bowtie2	v2.3.2	-end-to-end --very-sensitive -L 30	https://github.com/BenLangmead/bowtie2/
HiC-Pro	v2.8.1	default	https://github.com/nservant/HiC-Pro
LACHESIS		CLUSTER_MIN_RE_SITES=100, CLUSTER_MAX_LINK_DENSITY=2.5, CLUSTER NONINFORMATIVE RATIO = 1.4, ORDER MIN N RES IN TRUNK=60, ORDER MIN N RES IN SHREDS=60	https://github.com/shendurelab/LACHESIS
GMATA	v2.2	default	https://sourceforge.net/projects/gmata/?source=navbar
TRF	Version 4.07b	2 7 7 80 10 50 500 -f -d -h -r	http://tandem.bu.edu/trf/trf.html
MITE-Hunter	-	-n 20 -P 0.2 -c 3	https://github.com/jburnette/MITE-Hunter
RepeatModeler	version open-1.0.11	-engine wublast	https://github.com/Dfam-consortium/RepeatModeler
RepeatMasker	Revision 1.331	nolow -no_is -gff -norna -engine abblast -lib lib	https://github.com/rmhubley/RepeatMasker
GeMoMa	v1.6.1	default	http://www.jstacs.de/index.php/GeMoMa
STAR	STAR-2.7.3a	--outWigType bedGraph --outSAMtype BAM SortedByCoordinate --outSAMstrandField intronMotif	https://github.com/alexdobin/STAR
PASA	v2.3.3	-c alignAssembly.config -C -R -g genome.fasta -T -u trans.fasta -t trans.clean.fasta -f fl.acc --CPU 10 --ALIGNERS gmap	https://github.com/PASApipeline/PASApipeline
Stringtie	v1.3.4d	default	https://github.com/gpertea/stringtie
Augustus	v3.3.1	--gff3=on --hintsfile=hints.gff --extrinsicCfgFile=extrinsic.cfg --allow_hinted_splicesites=gcag,atac --min_intron_len=30 --softmasking=1	https://github.com/Gaius-Augustus/Augustus
EVidenceModeler	v1.1.1	--segmentSize 1000000 --overlapSize 100000	http://evidencemodeler.github.io/
tRNAscan-SE	v2.0	--thread 4 -E -I	http://lowelab.ucsc.edu/tRNAscan-SE/
Infernal	v1.1.2	default	http://eddylab.org/infernal/
RNAmmer	v1.2	-S euk -m lsu,ssu,tsu -gff	http://www.cbs.dtu.dk/services/RNAmmer/
Interproscan	5.32-71.0	default	https://github.com/ebi-pf-team/interproscan/wiki
Blastp	v2.7.1	-e 1e-5	https://blast.ncbi.nlm.nih.gov/Blast.cgi
Bwa	0.7.12-r1039	default	https://github.com/lh3/bwa
Samtools	v1.4	defaut	https://github.com/samtools/samtools
Bcftools	v1.8.0	default	http://samtools.github.io/bcftools/
CEGMA	v2	default	https://github.com/KorfLab/CEGMA_v2/
BUSCO	4.0.5	-l embryophyta_odb10 -g genome	https://busco.ezlab.org/

## Sheet: Table S2-5
Table S2 Statistic of 20 pseudochromosomes of U. aurea genome.
Chromosome ID.	Size（bp）	Scaffold Number	N Counts	Uniq kmer	Total kmer	QV	Error rate
LG01	12489662	2	100	76702	12489622	35.3269	0.0002933
LG02	11938600	3	200	71838	11938540	35.4157	0.000287363
LG03	10943745	1	0	87004	10943725	34.202	0.000380018
LG04	10913031	3	200	72936	10912971	34.9583	0.000319276
LG05	10350416	1	0	42016	10350396	37.1292	0.000193678
LG06	10234435	4	300	73699	10234355	34.6332	0.000344093
LG07	9790029	1	0	58252	9790009	35.4646	0.000284146
LG08	8832088	6	500	105914	8831968	32.4083	0.00057434
LG09	8730432	1	0	48549	8730412	35.7592	0.000265509
LG10	8638828	2	100	115506	8638788	31.9329	0.000640786
LG11	8600000	1	0	95156	8599980	32.7598	0.000529686
LG12	7980959	3	200	68853	7980899	33.8456	0.000412517
LG13	7911519	1	0	53604	7911499	34.8988	0.000323686
LG14	7724532	1	0	41201	7724512	35.9408	0.000254638
LG15	7708554	1	0	49186	7708534	35.1603	0.000304771
LG16	7435361	2	100	40981	7435321	35.7979	0.000263152
LG17	7226009	2	100	69274	7225969	33.3855	0.000458612
LG18	6931954	3	200	63565	6931894	33.5795	0.000438582
LG19	6004610	2	100	35932	6004570	35.4398	0.000285773
LG20	5850561	1	0	40281	5850541	34.8289	0.000328937
Table S3 Gene prediction of U. aurea genome.
Methods	Gene set/Item	Gene number	Average gene length (bp)	Average CDS length (bp)	Average exons number per gene	Average exon length (bp)	Average intron length (bp)
Transcriptome annotation	PASA	42915	3168	1976.79	7.32	270.1	188.52
Homologous annotation	Olea europaea	158481	14892.6	1147.52	4.43	259.04	4007.37
	Nymphaea colorata	78508	15980.6	1308.19	5.1	256.64	3580.93
	Sesamum indicum	91358	10854.4	1264.6	5.01	252.41	2391.42
	Ipomoea triloba	123733	14816.4	1307.28	4.82	271.16	3535.42
	Daucus carota	127069	14898.6	1313.17	4.83	271.76	3545.14
	Capsicum annuum	115155	14632.7	1178.39	4.51	261.35	3834.35
	Citrus sinensis	95003	14661.1	1311.56	4.74	276.79	3570.94
	GeMoMa	28746	2234.02	1251.44	5.29	236.36	228.8
Ab initio annotation	AUGUSTUS	33435	2140.12	1249.54	6.51	191.89	161.58
	GLIMMER	45491	1652.03	918.34	3.87	237.59	256.06
EVM		33365	2088	1249.7	5.9	211.64	170.85
Table S4 BUSCO assessment of U. aurea genome annotation.
Type	Number	Percent (%)
Complete BUSCOs (C)	1506	93.31
Complete and single-copy BUSCOs (S)	833	51.61
Complete and duplicated BUSCOs (D)	673	41.7
Fragmented BUSCOs (F)	7	0.43
Missing BUSCOs (M)	101	6.26
Total BUSCO groups searched	1614	100
Table S5 Comparative genetic information statistics of U. aurea genome.
Species	Total number of genes	Average transcript length (bp)	Average CDS length (bp)	Average exons number per gene	Average exon length (bp)	Average intron length (bp)
Utricularia aurea	33365	2087.65	1249.7	5.9	211.64	170.85
Capsicum annuum	31105	5431.66	1197.11	4.91	243.75	1082.65
Citrus sinensis	24456	3263.28	1336.54	5.2	256.9	458.46
Daucus carota	32432	3573.81	1365.93	5.26	259.88	518.77
Ipomoea triloba	30559	3237.96	1367.34	5.25	260.27	439.77
Nymphaea colorata	20188	5804.02	1364.98	5.65	241.5	954.22
Olea europaea	40041	3698	1163.69	4.78	243.41	670.31
Sesamum indicum	23988	3381.24	1339.22	5.59	239.41	444.52
